# Supplementary material for: Systematic Review of the Management of Acute Type A Aortic Dissection with Mesenteric Malperfusion
Source: Rev Cardiovasc Med. 2023 Apr 24;24(5):127. doi: 10.31083/j.rcm2405127 (PMC11273023; doi:10.31083/j.rcm2405127)
Supplement: Supplementary file 1 [file 2153-8174-24-5-127-s1.zip]

Archive with 1 entries (1 files):
- 2153-8174-24-5-127-s1.pdf
